# Supplementary material for: A burrowing frog from the late Paleocene of Mongolia uncovers a deep history of spadefoot toads (Pelobatoidea) in East Asia
Source: Sci Rep. 2016 Jan 11;6:19209. doi: 10.1038/srep19209 (PMC4707494; doi:10.1038/srep19209)
Supplement: Supplementary Table S1 [file srep19209-s2.xls]

## Sheet: Sheet1
Taxon	Specimen No.	Literature	Genes	Distribution
Triadobatrachus massinoti		Sanchiz (1998); Rocek & Rage (2000)		D
Czatkobatrachus polonicus		Evans & Borsuk-Bialynicka (1998); Borsuk-Bialynicka & Evans (2002)		B
Notobatrachus desiustoi		Sanchiz (1998); Rocek (2000);		D
Vieraella herbsti		Rocek (2000)		D
Prosalirus bitis		Shubin & Jenkins (1995)		C
Leiopelma hochstetteri	UMMZ 146857 (through Digimorph.org)		28S; CXCR-4; H3a; NCX-1; RAG-1; SIA	D
Leiopelma archeyi			28S; CXCR-4; H3a; NCX-1; RAG-1; Rhodopsin	D
Ascaphus truei	UMMZ 133050 (through Digimorph.org)		16S; 28S; CXCR-4; CYTB; H3a; NCX-1; RAG-1	C
Ascaphus montanus			16S; CXCR-4; CYTB; NCX-1; RAG-1	C
Mesophryne beipiaoensis		Gao & Wang (2001)		A
Yizhoubatrachus macilentus		Gao & Chen (2004)		A
Callobatrachus sanyanensis		Gao & Wang (2001)		A
Eodiscoglossus santonjae		Rocek (2000)		B
Discoglossus pictus			28S; H3a; NCX-1; RAG-1; Rhodopsin; SIA	B
Bombina orientalis	TNHC 15407 (through Digimorph.org)		28S; NCX-1; RAG-1; Rhodopsin	A
Barbourula busuangensis				D
Alytes obstetricans			NCX-1; RAG-1	B
Discoglossus galganoi			16S; 28S; CYTB; H3a; Rhodopsin; SIA	B
Bombina variegata			28S; CXCR-4; H3a; NCX-1; RAG-1; Rhodopsin	B
Neusibatrachus wilferti		Rocek (2000); Baez & Sanchiz (2007)		B
Palaeobatrachus diluvianus		Sanchiz (1998)		B
Rhinophrynus dorsalis			28S; CXCR-4; H3a; NCX-1; RAG-1; Rhodopsin; SIA	D
Xenopus gilli			28S; H3a	D
Xenopus sp.			CXCR-4; NCX-1; RAG-1	D
Xenopus tropicalis			CXCR-4; NCX-1; RAG-1	D
Pipa pipa			NCX-1; RAG-1; Rhodopsin; SIA	D
Pipa carvalhoi			28S; H3a; Rhodopsin; SIA	D
Hyla meridionalis			CXCR-4; NCX-1	ABCD
Hyla cinerea			28S; SIA; H3a; Rhodopsin	ABCD
Limnodynastes peronii			SIA; H3a; Rhodopsin	D
Rana iberica			16S; CYTB	ABCD
Rana sylvatica			28S; H3a; Rhodopsin; SIA	ABCD
Meristogenys kinabaluensis			NCX-1; RAG-1	D
Meristogenys orphnocnemis			28S; H3a; SIA; Rhodopsin	D
Scaphiopus couchii	AMNH A-56296; CM 54978; CM 42585		16S; 28S; CYTB; Rhodopsin; SIA	C
Scaphiopus holbrookii	AMNH A-58187; CM 92261; CM 32300; CM 15719		16S; 28S; H3a; Rhodopsin; SIA	C
Scaphiopus hurterii	AMNH A-44244		16S; CXCR-4; CYTB; NCX-1; RAG-1	C
Prospea holoserisca		This study		A
Spea multiplicata	AMNH A-2930; AMNH A-52825		16S; CXCR-4; CYTB; NCX-1; RAG-1	C
Spea bombifrons	AMNH A-177053; CM 48929; CM 48931		16S; CYTB	C
Spea intermontana	AMNH A-16918; CM 33954		16S; CYTB	C
Spea hammondii	CM 42588; CM 42587		16S; 28S; CYTB; Rhodopsin; SIA	C
Pelodytes caucasicus		Sanchiz & Sanchez-Herraiz (2002)	16S; CYTB	B
Pelodytes ibericus		Sanchiz & Sanchez-Herraiz (2002)	16S; CYTB	B
Pelodytes punctatus		Sanchiz & Sanchez-Herraiz (2002)	16S; 28S; CYTB; H3a; NCX-1; RAG-1; Rhodopsin; SIA	B
Brachytarsophrys feae			16S; CXCR-4; NCX-1	A
Xenophrys lateralis			16S; CYTB	AD
Xenophrys major			28S; H3a	AD
Megophrys nasuta			H3a; Rhodopsin; SIA	D
Leptolalax arayai			CXCR-4; NCX-1	AD
Leptolalax bourreti			28S; H3a; Rhodopsin; SIA	AD
Leptolalax pelodytoides			16S; CYTB	AD
Leptobrachium hasseltii			28S; H3a; SIA; Rhodopsin	AD
Leptobrachium montanum			CXCR-4	AD
Eopelobates anthracinus		Estes (1970); Spinar (1984); Rocek (1995)		B
Macropelobates osborni	AMNH 6252	Noble (1924); Rocek (1984)		A
Gobiates spinari		Borsuk-Bialynicka (1978); Spinar & Tatarinov (1986); Rocek (2008)		A
Elkobatrachus brocki	CM 70370-70376	Henrici & Haynes (2006)		C
Pelobates decheni		Bohme et al. (1982)		B
Pelobates syriacus		Maglia (1998)	16S; CYTB	B
Pelobates fuscus	AMNH A-38487; AMNH A-67636		16S; 28S; CYTB; H3a; Rhodopsin	B
Pelobates cultripes	AMNH A-24019; CM 54755; CM 55769		16S; CYTB; NCX-1; RAG-1; Rhodopsin	B
Pelobates varaldii	AMNH A-62935; AMNH A-62936		16S; CYTB	B
			Da
